# Supplementary material for: The invisible witness: air and dust as DNA evidence of human occupancy in indoor premises
Source: Sci Rep. 2023 Nov 4;13:19059. doi: 10.1038/s41598-023-46151-7 (PMC10625553; doi:10.1038/s41598-023-46151-7)
Supplement: Supplementary file 1 — Dataset S1. [file 41598_2023_46151_MOESM1_ESM.xlsx]

## Sheet: Data 1
Data 1: Air and dust samples.
Collection time: time after occupancy for collection of air samples; Location: location from where samples were collected. Surface: type of surface from where dust samples were recovered. No. Occupants: number of unique, known occupants in each location.
Sample ID	Type	Collection time	Location	Surface	No. occupants	DNAconc (ng/µl)	DNAquantity (ng)
A1.1	air	0 h	office	NA	4	0.0083	0.498
A2.1	air	0 h	office	NA	5	0.0031	0.186
A3.1	air	0 h	meeting room	NA	64	0.0005	0.03
A4.1	air	16 h	office	NA	1	0.0021	0.126
A5.1	air	0 h	office	NA	4	0.0029	0.174
A6.1	air	3 days	office	NA	1	0.0039	0.234
A7.1	air	0 h	office	NA	3	0.0046	0.276
A9.1	air	0 h	office	NA	3	0.0028	0.168
A10.1	air	0 h	office	NA	3	0.0006	0.036
A11.1	air	0 h	meeting room	NA	64	0	0
A12.1	air	0 h	meeting room	NA	64	0.0005	0.03
A13.1	air	0 h	office	NA	2	0.0074	0.444
A14.1	air	0 h	office	NA	7	0.0009	0.054
A15.1	air	0 h	office	NA	3	0.0009	0.054
A16.1	air	0 h	office	NA	5	0.0171	1.026
A17.1	air	16 h	office	NA	2	0.0007	0.042
A18.1	air	0 h	office	NA	4	0.0064	0.384
A19.1	air	0 h	office	NA	4	0.0014	0.084
A20.1	air	0 h	office	NA	2	0.0006	0.036
A21.1	air	0 h	meeting room	NA	64	0.0018	0.108
A22.1	air	0 h	office	NA	4	0.0045	0.27
A23.1	air	0 h	meeting room	NA	64	0.0008	0.048
A24.1	air	0 h	office	NA	3	0.0012	0.072
A25.1	air	16 h	office	NA	4	0.0091	0.546
A26.1	air	16 h	office	NA	4	0.0005	0.03
A27.1	air	16 h	office	NA	3	0	0
A28.1	air	16 h	office	NA	5	0.0002	0.012
A29.1	air	0 h	office	NA	1	0.0075	0.45
A30.1	air	0 h	meeting room	NA	64	0.0006	0.036
A31.1	air	3 days	office	NA	5	0.0043	0.258
A32.1	air	0 h	washing room	NA	41	0.0014	0.084
A33.1	air	15 days	office	NA	1	0.0005	0.03
A34.1	air	0 h	office	NA	1	0.0076	0.456
A35.1	air	16 h	office	NA	1	0.0023	0.138
A36.1	air	16 h	office	NA	1	0.0035	0.21
A37.1	air	0 h	washing room	NA	41	0.0013	0.078
A38.1	air	0 h	DNA extraction lab	NA	15	0.0034	0.204
A39.1	air	0 h	DNA amplification lab	NA	15	0.0002	0.012
A40.1	air	0 h	DNA quantification lab	NA	15	0	0
A41.1	air	0 h	Investigation room	NA	24	0.0002	0.012
D1.1	dust	NA	office	ledge door	4	0.0586	1.758
D1.2	dust	NA	office	radiator	4	0.2533	7.599
D1.3	dust	NA	office	sink and mirror	4	1.1781	35.343
D1.4	dust	NA	office	electric tube	4	0.3581	10.743
D2.1	dust	NA	office	sink	5	1.984	59.52
D2.2	dust	NA	office	shelf	5	0.0437	1.311
D2.3	dust	NA	office	window-sill	5	0.3051	9.153
D2.4	dust	NA	office	computer screen	5	2.8446	85.338
D3.1	dust	NA	meeting room	ledge door	64	0.0394	1.182
D3.2	dust	NA	meeting room	radiator	64	0.2384	7.152
D3.3	dust	NA	meeting room	electric tube	64	0.1983	5.949
D3.4	dust	NA	meeting room	under desk	64	0.1176	3.528
D4.1	dust	NA	office	sink	1	0.0185	0.555
D4.2	dust	NA	office	cabinet	1	0.1094	3.282
D4.3	dust	NA	office	computer screen	1	0.0662	1.986
D4.4	dust	NA	office	radiator	1	0.1063	3.189
D5.1	dust	NA	office	ledge door	4	0.0231	0.693
D5.2	dust	NA	office	electric tube	4	0.6948	20.844
D5.3	dust	NA	office	desk	4	0.0517	1.551
D5.4	dust	NA	office	radiator	4	0.4868	14.604
D6.1	dust	NA	office	ledge door	1	0.2525	7.575
D6.2	dust	NA	office	shelf	1	0.0619	1.857
D6.3	dust	NA	office	window-sill	1	0.0481	1.443
D6.4	dust	NA	office	computer screen	1	0.1169	3.507
D7.1	dust	NA	office	ledge door	3	0.0104	0.312
D7.2	dust	NA	office	window-sill	3	0.377	11.31
D7.3	dust	NA	office	desk	3	0.0259	0.777
D7.4	dust	NA	office	radiator	3	0.1673	5.019
D8.1	dust	NA	meeting room	radiator	64	0.2917	8.751
D8.2	dust	NA	meeting room	shelf	64	0.4132	12.396
D8.3	dust	NA	meeting room	coffee machine	64	0.1725	5.175
D8.4	dust	NA	meeting room	window-sill	64	0.1549	4.647
D9.1	dust	NA	office	ledge door	3	0.0865	2.595
D9.2	dust	NA	office	electric tube	3	0.2613	7.839
D9.3	dust	NA	office	shelf	3	0.2121	6.363
D9.4	dust	NA	office	window-sill	3	0.6608	19.824
D10.1	dust	NA	office	ledge door	3	0.0265	0.795
D10.2	dust	NA	office	radiator	3	0.1224	3.672
D10.3	dust	NA	office	window-sill	3	0.0574	1.722
D10.4	dust	NA	office	electric tube	3	0.0155	0.465
D11.1	dust	NA	meeting room	shelf	64	0.1777	5.331
D11.2	dust	NA	meeting room	electric tube	64	0.0758	2.274
D11.3	dust	NA	meeting room	window frame	64	0.0584	1.752
D11.4	dust	NA	meeting room	computer screen	64	0.1453	4.359
D12.1	dust	NA	meeting room	computer screen	64	0.1434	4.302
D12.2	dust	NA	meeting room	window-sill	64	0.0231	0.693
D12.3	dust	NA	meeting room	ledge door	64	0.0416	1.248
D12.4	dust	NA	meeting room	radiator	64	0.1219	3.657
D13.1	dust	NA	office	computer screen	2	0.0486	1.458
D13.2	dust	NA	office	ledge door	2	0.0223	0.669
D13.3	dust	NA	office	mirror frame	2	0.0221	0.663
D13.4	dust	NA	office	radiator	2	0.2317	6.951
D14.1	dust	NA	office	ledge door	7	0.0222	0.666
D14.2	dust	NA	office	radiator	7	0.0649	1.947
D14.3	dust	NA	office	mirror frame	7	0.0244	0.732
D14.4	dust	NA	office	shelf	7	0.0447	1.341
D15.1	dust	NA	office	shelf	3	0.0787	2.361
D15.2	dust	NA	office	computer screen	3	0.1778	5.334
D15.3	dust	NA	office	mirror frame	3	0.1415	4.245
D15.4	dust	NA	office	electric tube	3	0.8363	25.089
D16.1	dust	NA	office	electric tube	5	0.2461	7.383
D16.2	dust	NA	office	ledge door	5	0.1986	5.958
D16.3	dust	NA	office	window-sill	5	0.397	11.91
D16.4	dust	NA	office	computer screen	5	0.213	6.39
D17.1	dust	NA	office	ledge door	2	0.0716	2.148
D17.2	dust	NA	office	radiator	2	0.323	9.69
D17.3	dust	NA	office	mirror frame	2	0.0226	0.678
D17.4	dust	NA	office	computer screen	2	0.0891	2.673
D18.1	dust	NA	office	ledge door	4	0.1676	5.028
D18.2	dust	NA	office	radiator	4	0.4216	12.648
D18.3	dust	NA	office	sink	4	0.0243	0.729
D18.4	dust	NA	office	window-sill	4	0.2531	7.593
D19.1	dust	NA	office	printer	4	0.0961	2.883
D19.2	dust	NA	office	mirror frame	4	0.0363	1.089
D19.3	dust	NA	office	electric tube	4	0.1464	4.392
D19.4	dust	NA	office	window-sill	4	0.0356	1.068
D20.1	dust	NA	office	ledge door	2	0.0544	1.632
D20.2	dust	NA	office	mirror frame	2	0.0492	1.476
D20.3	dust	NA	office	shelf	2	1.9322	57.966
D20.4	dust	NA	office	computer screen	2	0.0791	2.373
D21.1	dust	NA	meeting room	window-sill	64	0.006	0.18
D21.2	dust	NA	meeting room	radiator	64	0.0984	2.952
D21.3	dust	NA	meeting room	cabinet	64	0.059	1.77
D21.4	dust	NA	meeting room	cabinet	64	0.0381	1.143
D22.1	dust	NA	office	electric tube	4	0.322	9.66
D22.2	dust	NA	office	window-sill	4	0.1379	4.137
D22.3	dust	NA	office	desk	4	0.0891	2.673
D22.4	dust	NA	office	ledge door	4	0.0757	2.271
D23.1	dust	NA	meeting room	radiator	64	0.0465	1.395
D23.2	dust	NA	meeting room	window-sill	64	0.0258	0.774
D23.3	dust	NA	meeting room	cabinet	64	0.2337	7.011
D23.4	dust	NA	meeting room	ledge door	64	0.0752	2.256
D24.1	dust	NA	office	window-sill	3	0.0399	1.197
D24.2	dust	NA	office	mirror frame	3	0.042	1.26
D24.3	dust	NA	office	shelf	3	0.0369	1.107
D24.4	dust	NA	office	radiator	3	0.0924	2.772
D25.1	dust	NA	office	blackboard frame	4	0.0948	2.844
D25.2	dust	NA	office	shelf	4	0.0936	2.808
D25.3	dust	NA	office	electric tube	4	0.1039	3.117
D25.4	dust	NA	office	printer	4	0.4897	14.691
D29.1	dust	NA	office	ledge door	1	0.2212	6.636
D29.2	dust	NA	office	shelf	1	0.6766	20.298
D29.3	dust	NA	office	window-sill	1	0.0134	0.402
D29.4	dust	NA	office	mirror frame	1	0.0346	1.038
D31.1	dust	NA	office	window-sill	5	0.2627	7.881
D31.2	dust	NA	office	shelf	5	0.1922	5.766
D31.3	dust	NA	office	electric tube	5	0.1681	5.043
D31.4	dust	NA	office	ledge door	5	0.1785	5.355
D32.1	dust	NA	washing room	ledge door	41	0.0316	0.948
D32.2	dust	NA	washing room	above autoclave	41	0.0214	0.642
D32.3	dust	NA	washing room	shelf	41	0.0215	0.645
D32.4	dust	NA	washing room	above water container	41	0.0074	0.222
D34.1	dust	NA	office	ledge door	1	0.1444	4.332
D34.2	dust	NA	office	mirror frame	1	0.0852	2.556
D34.3	dust	NA	office	light fitting	1	0.0425	1.275
D34.4	dust	NA	office	computer screen	1	0.0814	2.442
D35.1	dust	NA	office	ledge door	1	0.0444	1.332
D35.2	dust	NA	office	light fitting	1	0.2847	8.541
D35.3	dust	NA	office	mirror frame	1	0.0541	1.623
D35.4	dust	NA	office	window-sill	1	0.041	1.23
D36.1	dust	NA	office	light fitting	1	0.123	3.69
D36.2	dust	NA	office	window-sill	1	0.0532	1.596
D36.3	dust	NA	office	printer	1	0.0383	1.149
D36.4	dust	NA	office	shelf	1	0.0679	2.037
D37.1	dust	NA	washing room	washing machine	41	0.0174	0.522
D37.2	dust	NA	washing room	window-sill	41	0.0929	2.787
D37.3	dust	NA	washing room	shelf	41	0.0253	0.759
D37.4	dust	NA	washing room	shelf	41	0.0416	1.248
D38.1	dust	NA	DNA extraction lab	window-sill	15	0.0115	0.345
D38.2	dust	NA	DNA extraction lab	ledge door	15	0.0347	1.041
D38.3	dust	NA	DNA extraction lab	computer screen	15	0.0155	0.465
D38.4	dust	NA	DNA extraction lab	electric tube	15	0.0272	0.816
D39.1	dust	NA	DNA amplification lab	ledge door	15	0.0083	0.249
D39.2	dust	NA	DNA amplification lab	window-sill	15	0.015	0.45
D39.3	dust	NA	DNA amplification lab	cabinet	15	0.0766	2.298
D39.4	dust	NA	DNA amplification lab	above fridge	15	0.057	1.71
D40.1	dust	NA	DNA quantification lab	ledge door	15	0.1513	4.539
D40.2	dust	NA	DNA quantification lab	window-sill	15	0.0005	0.015
D40.3	dust	NA	DNA quantification lab	above fridge	15	0.0826	2.478
D40.4	dust	NA	DNA quantification lab	electric tube	15	0.0087	0.261
D41.1	dust	NA	Investigation room	ledge door	24	0.0233	0.699
D41.2	dust	NA	Investigation room	electric tube	24	0.011	0.33
D41.3	dust	NA	Investigation room	shelf	24	0.0312	0.936
D41.4	dust	NA	Investigation room	paper roll holder	24	0.0205	0.615
