# Supplementary material for: The invisible witness: air and dust as DNA evidence of human occupancy in indoor premises
Source: Sci Rep. 2023 Nov 4;13:19059. doi: 10.1038/s41598-023-46151-7 (PMC10625553; doi:10.1038/s41598-023-46151-7)
Supplement: Supplementary file 2 — Dataset S2. [file 41598_2023_46151_MOESM2_ESM.xlsx]

## Sheet: 2.1. Offices
Data 2.1: Air samples collected from offices (Rn).
ID occupants: P=known occupant, U=known occupants not participating in the study. Absents on sampling day: information about individuals absent from the office on the sampling day. Last occupant: information about the last occupant that left the office before sample collection. No. loci: number of loci detected in the profile. NOC: number of contributors detected in the profile. Matches: matches …
Location	Sample ID	Collection time	No. occupants	ID occupants	Absents on sampling day	Last occupant	DNAconc (ng/µl)	No. loci	NOC	Matches	Type of match	log10LR	Mx	No. alleles
R1	A1.1	0 h	4	P9, P10, P11, P45	NA	P10	0.0083	23	4	P10	O	17	0.454351	46
										P4	NO	4	0.257231	44
	A22.1	0 h	4	P9, P10, P11, P45	P45	P11	0.0045	23	3	P10		0	0.202093
	A25.1	16 h	4	P9, P10, P11, P45	P9, P10, P11, P45	NA	0.0091	23	3	P42	NO	29	0.636076	46
R2	A2.1	0 h	5	P1, P2, P3, P4, P58	P4	P1	0.0031	23	2	P1	O	23.6275	0.865648	43
	A16.1	0 h	5	P1, P2, P3, P4, P58		P1	0.0171	23	2	P1	O	29.807	0.886507	46
	A28.1	16 h	5	P1, P2, P3, P4, P58		NA	0.0002	2	0	NA	NA	NA	NA	NA
	A31.1	3 days after	5	P1, P2, P3, P4, P58	P1, P2, P3, P4, P58	NA	0.0043	23	4	P42	NO	14.0374	0.471462	42
										P15	NO	5.77135	0.21234	32
										P52	NO	2.30906	0.160651	32
										P1		1.43204	0.120569
										P20		0.95634	0.104648
R3	A4.1	16 h	1	P12	P12	NA	0.0021	22	4	P12	O	5.55172	0.359559	33
										P23	NO	2.39736	0.272576	31
										P29		1.24414	0.167729
										P1		0.712017	0.154111
	A35.1	16 h	1	P12	P12	NA	0.0023	23	4	P12	O	10.3011	0.473445	38
										P16	NO	5.27966	0.256594	30
										P28	NO	3.70255	0.287482	34
R4	A5.1	0 h	4	P14, P15, P16, U1		P14	0.0029	23	3	P16	O	18.989	0.553723	42
	A19.1	0 h	4	P14, P15, P16, U1	P14, P16	P15	0.0014	10	2	P15		1.41101	0.367798
										P9		1.27466	0.491994
										P21		1.03146	0.393328
										P2		0.466037	0.359398
										P50		0.401464	0.346936
										P19		0.401274	0.452905
										P16		0.0784556	0.367492
R5	A6.1	3 days after	1	P19	P19	NA	0.0039	23	3	P19	O	14.918	0.502301	45
	A34.1	0 h	1	P19		P19	0.0076	23	4	P19	O	26.2131	0.575799	46
	A36.1	16 h	1	P19	P19	NA	0.0035	22	4	P35	NO	3.73845	0.303115	31
										P16	NO	3.68883	0.267417	29
										P15	NO	3.28772	0.252594	26
										P19		1.08922	0.157955
										P36		0.830101	0.145557
R6	A7.1	0 h	3	P20, P21, P22	P21	P20	0.0046	22	3	P20	O	16.1644	0.61246	42
										P10		1.32144	0.216644
	A24.1	0 h	3	P20, P21, P22	P21, P22	P20	0.0012	23	3	P20	O	15.6665	0.656626	41
	A27.1	16 h	3	P20, P21, P22	P20, P21, P22	NA	0	0	0	NA	NA	NA	NA	NA
R7	A9.1	0 h	3	P23, P24, P25	P24, P25	P23	0.0028	23	2	P25	O	11.8006	0.584426	37
										P23	O	6.50163	0.529501	36
	A15.1	0 h	3	P23, P24, P25	P25	P24	0.0009	23	4	P25	O	9.60308	0.366363	42
										P23	O	8.6456	0.322353	42
										P35		1.37234	0.144032
R8	A10.1	0 h	3	P26, P27, P28		P26	0.0006	10	1	P26		1.35024	1
R9	A13.1	0 h	2	P30, P33		P33	0.0074	23	4	P33	O	26.4326	0.504946	46
										P30		0.37918	0.199688
R10	A14.1	0 h	7	P17, P36	P34, P49, P50, P54, P56	P17	0.0009	10	1	NA		NA	NA
R11	A17.1	16 h	2	P38, P39			0.0007	16	2	P4		0.743422	0.52057
R12	A18.1	0 h	4	P40, P41, P42, U2	P41	P42	0.0064	23	3	P42	O	22.4541	0.636394	45
	A26.1	16 h	4	P40, P41, P42, U2	P40, P41, P42, U2	NA	0.0005	9	1	P45		0.130178	1
R13	A20.1	0 h	2	P32, P35	P32	P35	0.0006	13	2	P42		1.2317	0.219913
R14	A29.1	0 h	1	P44		P44	0.0075	23	3	P44	O	12.2955	0.460647	44
	A33.1	15 days after	1	P44	P44	NA	0.0005	7	1	NA	NA	NA	NA	NA

## Sheet: 2.2. Meeting rooms
Data 2.2: Air samples collected from meeting rooms (Mn).
No. loci: number of loci detected in the profile. NOC: number of contributors detected in the profile. Matches: matches detected with dnamatch2 software. Log10LR: log10 of LR values obtained from analysis performed with dnamatch2, LR values greater than 100 (Log10LR>2) are highlighted in yellow. Mx: mixture proportion. No. alleles: number of alleles detected for matches with an LR>100.
Location	Sample ID	Collection time	No. occupants	DNAconc (ng/µl)	No. loci	NOC	Matches	log10LR	Mx	No. alleles
M1	A3.1	0 h	64	0.0005	17	2	P1	3.21295	0.5	19
							P0	1.01384	0.2
	A12.1	0 h	64	0.0005	7	1	P30	2.95608	1	8
							P10	0.474714	1
	A23.1	0 h	64	0.0008	9	1	P45	2.71317	1	10
	A30.1	0 h	64	0.0006	4	1	P51	1.12611	1
							P36	0.902016	1
							P17	0.80001	1
							P1	0.477087	1
							P15	0.0493662	1
							P47	0.0493662	1
M2	A11.1	0 h	64	0	4	1	P56	1.76302	1
							P0	0.386072	1
							P51	0.0358553	1
							P12	0.0358553	1
	A21.1	0 h	64	0.0018	11	1	NA	NA	NA

## Sheet: 2.3. Laboratories
Data 2.3: Air samples collected from laboratories (Ln).
No. loci: number of loci detected in the profile. NOC: number of contributors detected in the profile. Matches: matches detected with dnamatch2 software. Type of match: O=match with a known occupant, NO=match with a known non-occupant. Log10LR: log10 of LR values obtained from analysis performed with dnamatch2, LR values greater than 100 (Log10LR>2) are highlighted in yellow. Mx: mixture proporti…
Location	Type of room	Sample ID	Collection time	No. occupants	DNAconc (ng/µl)	No. loci	NOC	Matches	Type of match	Log10LR	Mx	No. Alleles
L1	washing room	A32.1	0 h	41	0.0014	23	2	NA	NA	NA	NA
	washing room	A37.1	0 h	41	0.0013	8	2	P41	O	2.0502	0.63	11
								P29		1.50997	0.4
								P43		1.45572	0.51
								P42		0.254217	0.34
								P50		0.248623	0.33
L2	DNA extraction lab	A38.1	0 h	15	0.0034	23	4	P41		0.344843	0.17
L3	DNA amplification lab	A39.1	0 h	15	0.0002	4	1	P17		1.09459	1
								P25		0.740607	1
								P14		0.71714	1
								P21		0.687772	1
								P11		0.293849	1
L4	DNA quantification lab	A40.1	0 h	15	0	3	1	P25		1.03483	1
								P49		0.193721	1
L5	Investigation room	A41.1	0 h	24	0.0002	0	0	NA	NA	NA	NA
