# Supplementary material for: The invisible witness: air and dust as DNA evidence of human occupancy in indoor premises
Source: Sci Rep. 2023 Nov 4;13:19059. doi: 10.1038/s41598-023-46151-7 (PMC10625553; doi:10.1038/s41598-023-46151-7)
Supplement: Supplementary file 3 — Dataset S3. [file 41598_2023_46151_MOESM3_ESM.xlsx]

## Sheet: 3.1. Offices
Data 3.1: Dust samples colelcted from offices (Rn).
Surface: type of surface from where a sample was collected (when a occupant ID is annotated next to the surface type, it means that the surface was in the proximity of the occupant workstation). ID occupants: P=known occupant, U=known occupants not participating in the study. No. loci: number of loci detected in the profile. NOC: number of contributors detected in the profile. Matches: matches de…
Location	Sample ID	Surface	No. Occupants	ID occupants	DNAconc (ng/µl)	No. loci	NOC	Matches	Type of match	log10LR	Mx
R1	D1.1	ledge door	4	P9, P10, P11, P45	0.0586	23	4	P45	O	4.04618	0.320562
								P11	O	3.0328	0.201626
	D1.2	radiator	4	P9, P10, P11, P45	0.2533	23	4	P9	O	16.2724	0.436559
								P10	O	12.5575	0.356969
								P11	O	13.018	0.135519
	D1.3	sink and mirror	4	P9, P10, P11, P45	1.1781	23	2	P10	O	31.7387	0.982103
	D1.4	electric tube	4	P9, P10, P11, P45	0.3581	23	4	P45	O	29.296	0.576277
								P10	O	5.6403	0.195277
	D22.1	electric tube P9	4	P9, P10, P11, P45	0.322	23	4	P9	O	28.4632	0.580023
								P10	O	2.37436	0.150477
	D22.2	window-sill	4	P9, P10, P11, P45	0.1379	23	4	P10	O	16.0995	0.417981
	D22.3	desk P9	4	P9, P10, P11, P45	0.0891	23	4	P9	O	12.1305	0.398893
								P45	O	4.69128	0.320577
								P10	O	6.31735	0.317838
								P11	O	8.98328	0.178517
	D22.4	ledge door	4	P9, P10, P11, P45	0.0757	23	4	P45	O	17.3703	0.466244
								P10	O	3.37814	0.279224
	D25.1	blackboard frame	4	P9, P10, P11, P45	0.0948	23	4	P45	O	19.0556	0.485426
								P11	O	14.5937	0.177809
								P10		1.62345	0.313479
	D25.2	shared shelf	4	P9, P10, P11, P45	0.0936	23	4	P10	O	9.78964	0.375051
								P45	O	8.37316	0.36402
								P9	O	4.36356	0.30696
								P11	O	13.8561	0.167737
	D25.3	electric tube	4	P9, P10, P11, P45	0.1039	23	4	P9	O	22.735	0.507705
	D25.4	printer	4	P9, P10, P11, P45	0.4897	23	3	P10	O	31.7387	0.974861
								P11	O	4.5874	0.0109314
R2	D2.1	sink	5	P1, P2, P3, P4, P58	1.984	23	2	P2	O	30.7282	0.983321
	D2.2	shelf P2	5	P1, P2, P3, P4, P58	0.0437	23	4	P1	O	21.8466	0.564556
								P2	O	17.4266	0.324959
	D2.3	window-sill P1	5	P1, P2, P3, P4, P58	0.3051	23	4	P1	O	29.9397	0.866054
								P2	O	9.58936	0.0608073
								P4	O	6.59646	0.0565221
	D2.4	computer screen P1	5	P1, P2, P3, P4, P58	2.8446	23	2	P1	O	29.9397	0.983257
	D16.1	electric tube	5	P1, P2, P3, P4, P58	0.2461	23	4	P1	O	29.528	0.636315
	D16.2	ledge door	5	P1, P2, P3, P4, P58	0.1986	23	4	P1	O	29.9391	0.735823
								P2	O	4.38296	0.101137
	D16.3	window-sill	5	P1, P2, P3, P4, P58	0.397	23	3	P1	O	29.9398	0.870057
								P4	O	8.9467	0.069551
	D16.4	computer screen P2	5	P1, P2, P3, P4, P58	0.213	23	4	P1	O	26.8279	0.63867
								P2	O	22.9954	0.249369
	D31.1	window-sill P1	5	P1, P2, P3, P4, P58	0.2627	23	3	P1	O	29.4398	0.834281
								P15	NO	10.4493	0.113454
	D31.2	shared shelf	5	P1, P2, P3, P4, P58	0.1922	23	3	P1	O	29.8432	0.748548
								P2	O	8.75701	0.160555
	D31.3	electric tube	5	P1, P2, P3, P4, P58	0.1681	23	4	P1	O	29.7524	0.689508
								P2	O	7.97939	0.136497
	D31.4	ledge door	5	P1, P2, P3, P4, P58	0.1785	23	4	P1	O	29.7928	0.68891
R3	D4.1	sink	1	P12	0.0185	23	4	P12	O	17.0088	0.47276
								P23	NO	7.56439	0.292416
	D4.2	cabinet	1	P12	0.1094	23	4	P12	O	30.4507	0.631833
								P23	NO	8.77555	0.187885
	D4.3	computer screen	1	P12	0.0662	23	4	P12	O	30.9142	0.800756
								P44		0.615884	0.0753295
	D4.4	radiator	1	P12	0.1063	23	4	P12	O	29.4357	0.609808
	D35.1	ledge door	1	P12	0.0444	23	4	P12	O	20.1729	0.501975
	D35.2	light fitting	1	P12	0.2847	23	4	P12	O	29.7136	0.635825
								P10	NO	3.30024	0.138697
	D35.3	mirror frame	1	P12	0.0541	22	4	P12	O	13.1697	0.46377
								P28	NO	2.32079	0.325624
								P8	NO	5.32535	0.312954
								P23		1.318	0.277082
	D35.4	window-sill	1	P12	0.041	20	4	P12	O	18.558	0.684018
								P28		1.78548	0.257531
								P53		0.994538	0.191511
								P44		1.05243	0.190748
								P17		0.417857	0.155623
								P34		0.58219	0.150571
								P1		0.370234	0.144367
R4	D5.1	ledge door	4	P14, P15, P16, U1	0.0231	23	4	P14	O	4.21651	0.266889
								P16	O	4.82056	0.249467
								P44		1.9542	0.221549
	D5.2	electric tube	4	P14, P15, P16, U1	0.6948	23	4	P16	O	13.6254	0.169038
								P15	O	9.2476	0.11422
	D5.3	desk P15	4	P14, P15, P16, U1	0.0517	23	4	P15	O	26.8341	0.478124
								P16	O	3.39396	0.107031
	D5.4	radiator	4	P14, P15, P16, U1	0.4868	23	4	P16	O	27.2411	0.503694
								P15	O	5.99979	0.13557
	D19.1	printer	4	P14, P15, P16, U1	0.0961	23	4	P16	O	10.189	0.21171
								P15	O	13.2544	0.161396
	D19.2	mirror frame	4	P14, P15, P16, U1	0.0363	23	4	P14	O	6.28951	0.331928
								P16	O	2.5802	0.267043
								P15	O	4.24719	0.162282
								P1		1.40003	0.254916
	D19.3	electric tube U2	4	P14, P15, P16, U1	0.1464	23	4	P16	O	17.1841	0.298213
								P15	O	13.853	0.191407
	D19.4	window-sill	4	P14, P15, P16, U1	0.0356	23	4	P16	O	6.81496	0.276121
								P15	O	7.36998	0.19179
								P52	NO	2.17584	0.172795
R5	D6.1	ledge door	1	P19	0.2525	23	4	P19	O	26.5107	0.55872
	D6.2	shelf	1	P19	0.0619	23	4	P19	O	30.7475	0.735662
								P25		0.699383	0.08309
	D6.3	window-sill	1	P19	0.0481	23	4	P19	O	31.021	0.768702
								P21		0.933975	0.0413681
	D6.4	computer screen P19	1	P19	0.1169	23	4	P19	O	31.0454	0.91172
								P50		1.53328	0.0204211
	D34.1	ledge door	1	P19	0.1444	23	4	P19	O	21.1395	0.516359
	D34.2	mirror frame	1	P19	0.0852	23	4	P19	O	29.689	0.698382
	D34.3	light fitting	1	P19	0.0425	23	4	P19	O	19.8118	0.498188
	D34.4	computer screen P19	1	P19	0.0814	23	4	P19	O	24.5793	0.582494
	D36.1	light fitting	1	P19	0.123	23	4	P19	O	15.5965	0.445485
								P23	NO	3.2328	0.216593
	D36.2	window-sill	1	P19	0.0532	23	4	P19	O	28.1175	0.663167
	D36.3	printer	1	P19	0.0383	19	4	P19	O	12.5323	0.623861
								P57		0.163283	0.154356
								P26		0.0960693	0.138686
								P38		0.980402	0.133568
								P58		1.21089	0.125625
	D36.4	shelf	1	P19	0.0679	23	4	P19	O	29.1915	0.706352
R6	D7.1	ledge door	3	P20, P21, P22	0.0104	21	4	P20	O	6.9729	0.425666
								P15	NO	3.07738	0.231469
								P21		1.9869	0.210123
								P23		1.53406	0.196755
								P30		0.745239	0.188048
								P14		0.837765	0.160961
								P31		0.614947	0.160658
								P25		0.683203	0.155106
								P17		0.409699	0.138909
								P27		0.259766	0.119107
	D7.2	window-sill	3	P20, P21, P22	0.377	23	4	P20	O	29.7831	0.701063
								P1	NO	3.33711	0.0872558
								P17		0.827214	0.0720307
	D7.3	desk P22	3	P20, P21, P22	0.0259	23	4	P20	O	13.1178	0.409971
								P1		1.37535	0.268396
	D7.4	radiator	3	P20, P21, P22	0.1673	23	4	P20	O	19.005	0.452438
								P21	O	4.34975	0.277427
								P29		0.920199	0.217999
	D24.1	window-sill	3	P20, P21, P22	0.0399	23	4	P20	O	26.9055	0.582914
								P3	NO	4.11931	0.179807
	D24.2	mirror frame	3	P20, P21, P22	0.042	23	4	P20	O	4.89089	0.30011
	D24.3	shelf	3	P20, P21, P22	0.0369	23	4	NA	NA	NA	NA
	D24.4	radiator	3	P20, P21, P22	0.0924	23	4	P20	O	27.041	0.564973
								P3	NO	13.534	0.219623
R7	D9.1	ledge door	3	P23, P24, P25	0.0865	23	4	P25	O	29.0967	0.580437
								P23	O	10.1178	0.253215
								P1	NO	8.14981	0.227128
	D9.2	electric tube	3	P23, P24, P25	0.2613	23	4	P25	O	27.3639	0.548621
								P23	O	19.3618	0.324354
								P1		1.07988	0.193368
	D9.3	shared shelf	3	P23, P24, P25	0.2121	23	4	P23	O	20.2872	0.470499
								P25	O	19.7294	0.403418
								P1		0.474007	0.0827874
	D9.4	window-sill	3	P23, P24, P25	0.6608	23	4	P25	O	21.0178	0.449353
								P23	O	19.2375	0.373861
								P1	NO	3.34451	0.102065
	D15.1	shared shelf	3	P23, P24, P25	0.0787	23	4	P23	O	21.8348	0.477139
								P25	O	15.1321	0.366202
	D15.2	computer screen	3	P23, P24, P25	0.1778	23	4	P25	O	32.1246	0.647238
								P23	O	12.5007	0.192868
								P24	O	3.70793	0.12345
	D15.3	mirror frame	3	P23, P24, P25	0.1415	23	4	P25	O	16.4422	0.405365
								P1	NO	12.6038	0.399466
								P23	O	8.67075	0.303308
	D15.4	electric tube P23	3	P23, P24, P25	0.8363	23	4	P25	O	19.7052	0.459006
								P23	O	16.3576	0.404249
								P24	O	7.1335	0.159163
R8	D10.1	ledge door	3	P26, P27, P28	0.0265	21	4	P26	O	10.5107	0.481176
								P27	O	5.34706	0.274199
								P28		1.99308	0.210195
								P23		0.603835	0.182691
								P12		0.827495	0.179018
								P50		0.923241	0.174596
	D10.2	radiator	3	P26, P27, P28	0.1224	23	4	P27	O	13.609	0.304999
	D10.3	window-sill	3	P26, P27, P28	0.0574	23	4	P26	O	18.4852	0.52086
								P27	O	8.90713	0.322123
	D10.4	electric tube	3	P26, P27, P28	0.0155	23	4	P26	O	18.5234	0.479721
								P27	O	4.97039	0.251524
R9	D13.1	computer screen P30	2	P30, P33	0.0486	23	4	P30	O	16.6125	0.497073
								P33	O	14.8143	0.413619
	D13.2	ledge door	2	P30, P33	0.0223	23	4	P30	O	18.7308	0.501202
								P33	O	3.22907	0.245421
	D13.3	mirror frame	2	P30, P33	0.0221	21	4	P30	O	8.08437	0.387663
								P14	NO	4.3132	0.278911
								P33	O	3.00935	0.223625
								P25		1.45924	0.205436
								P20		0.985225	0.176175
								P9		0.606394	0.148677
								P41		0.39598	0.110302
	D13.4	radiator	2	P30, P33	0.2317	23	4	P30	O	28.2536	0.589007
								P33	O	6.65297	0.19135
								P35	NO	2.19948	0.179831
R10	D14.1	ledge door	7	P17, P34, P36, P49, P50, P54, P56	0.0222	23	4	P17	O	8.23021	0.313742
	D14.2	radiator	7	P17, P34, P36, P49, P50, P54, P56	0.0649	23	4	P50	O	6.51378	0.328098
								P17	O	3.21011	0.282148
	D14.3	mirror frame	7	P17, P34, P36, P49, P50, P54, P56	0.0244	23	4	P17	O	4.81725	0.291082
								P12	NO	2.06939	0.25501
	D14.4	shared shelf	7	P17, P34, P36, P49, P50, P54, P56	0.0447	23	4	P34	O	13.5088	0.376688
R11	D17.1	ledge door	2	P38, P39	0.0716	23	4	P38	O	8.58672	0.313447
	D17.2	radiator	2	P38, P39	0.323	23	4	P38	O	30.9735	0.540964
	D17.3	mirror frame	2	P38, P39	0.0226	19	4	P39	O	2.16203	0.291313
								P30		0.63366	0.247465
								P47		0.498778	0.204214
								P38		0.455765	0.193134
								P23		0.238272	0.191205
								P49		0.315745	0.180809
								P35		0.112183	0.178116
	D17.4	computer screen P38	2	P38, P39	0.0891	23	4	P38	O	32.5774	0.673299
								P32	NO	3.53511	0.0870263
								P48		1.30442	0.107651
R12	D18.1	ledge door	4	P40, P41, P42, U2	0.1676	23	4	P45	NO	13.0388	0.448606
								P42	O	12.6221	0.414567
								P40	O	7.00917	0.329656
								P10		0.741969	0.180713
	D18.2	radiator	4	P40, P41, P42, U2	0.4216	23	4	P42	O	30.7189	0.728495
	D18.3	sink	4	P40, P41, P42, U2	0.0243	23	4	P42	O	25.9448	0.627495
								P40	O	4.08267	0.201191
								P10	NO	2.48725	0.14232
	D18.4	window-sill	4	P40, P41, P42, U2	0.2531	23	3	P42	O	30.7222	0.843336
								P40	O	6.556	0.0874824
R13	D20.1	ledge door	2	P32, P35	0.0544	23	4	P35	O	29.2401	0.580218
	D20.2	mirror frame	2	P32, P35	0.0492	23	4	P35	O	15.3604	0.431058
								P1	NO	2.50466	0.231637
	D20.3	shelf	2	P32, P35	1.9322	23	3	P35	O	21.7099	0.530385
	D20.4	computer screen P32	2	P32, P35	0.0791	23	4	P32	O	16.387	0.417261
								P35	O	11.5724	0.34853
								P18		1.39589	0.195712
R14	D29.1	ledge door	1	P44	0.2212	23	4	NA	NA	NA	NA
	D29.2	shelf	1	P44	0.6766	23	4	NA	NA	NA	NA
	D29.3	window-sill	1	P44	0.0134	23	4	P44	O	25.0003	0.58805
	D29.4	mirror frame	1	P44	0.0346	23	4	P44	O	24.6084	0.555543
								P29	NO	2.74173	0.274162

## Sheet: 3.2. Meeting rooms
Data 3.2: Dust samples collected from meeting rooms (Mn).
Surface: type of surface from where a sample was collected. No. loci: number of loci detected in the profile. NOC: number of contributors detected in the profile. Matches: matches detected with dnamatch2 software. Log10LR: log10 of LR values obtained from analysis performed with dnamatch2, LR values greater than 100 (Log10LR>2) are highlighted in yellow. Mx=mixture proportion.
Location	Sample ID	Surface	No. occupants	DNAconc (ng/µl)	No. loci	NOC	Matches	log10LR	Mx
M1	D3.1	ledge door	64	0.0394	23	4	NA	NA	NA
	D3.2	radiator	64	0.2384	23	4	NA	NA	NA
	D3.3	electric tube	64	0.1983	23	4	NA	NA	NA
	D3.4	under desk	64	0.1176	23	4	NA	NA	NA
	D12.1	computer screen	64	0.1434	23	4	NA	NA	NA
	D12.2	window-sill	64	0.0231	23	4	P38	8.58628	0.33303
	D12.3	ledge door	64	0.0416	23	4	NA	NA	NA
	D12.4	radiator	64	0.1219	23	4	NA	NA	NA
	D23.1	radiator	64	0.0465	23	4	P32	4.06322	0.244639
	D23.2	window-sill	64	0.0258	23	4	P1	2.885	0.30008
							P17	0.365739	0.238352
							P26	0	0.21806
	D23.3	cabinet	64	0.2337	23	4	NA	NA	NA
	D23.4	ledge door	64	0.0752	23	4	P42	9.64932	0.36629
M2	D8.1	radiator	64	0.2917	23	4	NA	NA	NA
	D8.2	shelf	64	0.4132	23	4	NA	NA	NA
	D8.3	coffee machine	64	0.1725	23	4	NA	NA	NA
	D8.4	window-sill	64	0.1549	23	4	P45	10.5188	0.373737
							P30	3.88832	0.312515
	D11.1	shelf	64	0.1777	23	4	NA	NA	NA
	D11.2	electric tube	64	0.0758	23	4	NA	NA	NA
	D11.3	window frame	64	0.0584	23	4	P33	10.4926	0.366365
	D11.4	computer screen	64	0.1453	23	4	NA	NA	NA
	D21.1	window-sill	64	0.006	18	2	P19	0.469149	0.338415
							P42	1.40844	0.294731
	D21.2	radiator	64	0.0984	23	4	P30	7.57166	0.373412
	D21.3	cabinet	64	0.059	23	4	NA	NA	NA
	D21.4	cabinet	64	0.0381	23	4	NA	NA	NA

## Sheet: 3.3. Laboratories
Data 3.3: Dust samples collected from laboratories (Ln).
Surface: type of surface from where the sample was collected. No. loci: number of loci detected in the profile. NOC: number of contributors detected in the profile. Matches: matches detected with dnamatch2 software. Type of match: O=match with a known occupant, NO=match with a known non-occupant. Log10LR: LR values greater than 100 (Log10LR>2) are highlighted in yellow. Mx=mixture proportion.
Location	Sample ID	Type of room	Surface	No. occupants	DNAconc (ng/µl)	No. loci	NOC	Matches	Type of match	Log10LR	Mx
L1	D32.1	washing room	ledge door	41	0.0316	23	4	P1	O	3.51649	0.320659
	D32.2	washing room	above autoclave	41	0.0214	22	4	P1	O	2.15743	0.301725
								P28		1.90064	0.223306
	D32.3	washing room	shelf	41	0.0215	22	4	P1	O	9.63515	0.423193
	D32.4	washing room	above water container	41	0.0074	20	4	P1	O	5.01324	0.399337
								P30	NO	2.70336	0.326118
								P26		0.378782	0.189075
								P12		0.691993	0.183459
								P50		0.957496	0.179912
								P54		0.633389	0.178589
								P35		0.30977	0.143118
	D37.1	washing room	washing machine	41	0.0174	21	4	P1	O	7.50055	0.409839
								P23	NO	4.04607	0.315953
								P30		0.448297	0.212583
								P57		1.23562	0.1993
								P28		0.599823	0.180482
	D37.2	washing room	window-sill	41	0.0929	23	3	P1	O	29.4176	0.83777
								P45		0.109071	0.0874028
								P3		0.91031	0.0756506
	D37.3	washing room	shelf	41	0.0253	17	4	P42		0.71165	0.22113
								P31		0.779039	0.186354
								P57		1.04935	0.182879
								P18		0.373658	0.144663
								P55		0.805677	0.134589
								P56		0.462346	0.104242
	D37.4	washing room	shelf	41	0.0416	23	4	P1	O	4.26045	0.325678
								P10		1.35627	0.229581
L2	D38.1	DNA extraction lab	window sill	15	0.0115	10	3	P1	O	2.44513	0.517502
								P52		1.41796	0.402946
								P54		1.72685	0.390451
								P17		1.2081	0.36266
								P42		0.926199	0.352055
								P24		0.375748	0.280098
								P14		0.451239	0.279893
								P29		0.676789	0.271177
								P31		0.169225	0.269492
								P43		0.292382	0.265986
								P16		0.0743881	0.256817
								P0		0.570144	0.203404
								P55		0.391729	0.19842
								P56		0.408279	0.195931
								P15		0.479315	0.175067
								P37		0.280237	0.161715
								P27		0.235388	0.146405
	D38.2	DNA extraction lab	ledge door	15	0.0347	23	4	P42	NO	6.12481	0.334377
	D38.3	DNA extraction lab	computer screen	15	0.0155	15	4	P1	O	3.7999	0.395719
								P30		0.910494	0.220842
								P29		1.11475	0.214242
								P42		1.0927	0.203749
								P2		0.633646	0.167514
								P14		0.6483	0.147252
								P35		0.534921	0.134117
								P26		0.0821254	0.0654618
	D38.4	DNA extraction lab	electric tube	15	0.0272	23	4	P15	O	5.14934	0.229566
L3	D39.1	DNA amplification lab	ledge door	15	0.0083	22	4	P1	O	4.29861	0.330533
								P21		1.6729	0.119198
	D39.2	DNA amplification lab	window-sill	15	0.015	16	4	P10	NO	4.8642	0.411762
								P30		1.26786	0.303292
								P19		0.851606	0.276986
								P16		1.38085	0.248265
								P53		0.609816	0.19517
								P23		1.21498	0.186292
								P8		0.954524	0.168244
								P15		1.04616	0.140854
	D39.3	DNA amplification lab	cabinet	15	0.0766	23	4	P1	O	3.7407	0.267284
								P15	O	11.0603	0.173954
	D39.4	DNA amplification lab	above fridge	15	0.057	23	4	P16	O	5.19074	0.234554
L4	D40.1	DNA quantification lab	ledge door	15	0.1513	23	4	P20	O	16.8257	0.437633
								P1	O	8.07113	0.292861
								P15	O	10.9198	0.216191
	D40.2	DNA quantification lab	window-sill	15	0.0005	0	0	NA		NA	NA
	D40.3	DNA quantification lab	above fridge	15	0.0826	23	4	P1		1.98432	0.0764875
	D40.4	DNA quantification lab	electric tube	15	0.0087	17	4	P31		0.857278	0.186794
								P42		0.34168	0.123584
								P55		0.345184	0.111138
L5	D41.1	investigation room	ledge door	24	0.0233	23	4	P42	O	2.24473	0.239251
	D41.2	investigation room	electric tube	24	0.011	20	4	P4		1.29588	0.239654
								P26		1.22601	0.239499
								P51		0.468352	0.190571
	D41.3	investigation room	shelf	24	0.0312	23	4	P45	O	20.7663	0.476456
	D41.4	investigation room	paper roll holder	24	0.0205	23	4	NA		NA	NA
