# Supplementary material for: The invisible witness: air and dust as DNA evidence of human occupancy in indoor premises
Source: Sci Rep. 2023 Nov 4;13:19059. doi: 10.1038/s41598-023-46151-7 (PMC10625553; doi:10.1038/s41598-023-46151-7)
Supplement: Supplementary file 4 — Dataset S4. [file 41598_2023_46151_MOESM4_ESM.xlsx]

## Sheet: Data 4
Data 4. Matches detected from dust samples with relative log10LR values displayed in the match network in Fig 6.
The sample ID indicates the location from where a sample was recovered: offices (Rn), meeting rooms (Mn) and laboratories (Ln).
Location	Sample ID	Original sample ID	Matches	log10LR
R1	R1.1	D1.1	P45	4.04618
	R1.1	D1.1	P11	3.0328
	R1.2	D1.2	P9	16.2724
	R1.2	D1.2	P10	12.5575
	R1.2	D1.2	P11	13.018
	R1.3	D1.3	P10	31.7387
	R1.4	D1.4	P45	29.296
	R1.4	D1.4	P10	5.6403
	R.1.5	D22.1	P9	28.4632
	R1.5	D22.1	P10	2.37436
	R1.6	D22.2	P10	16.0995
	R1.7	D22.3	P9	12.1305
	R1.7	D22.3	P45	4.69128
	R1.7	D22.3	P10	6.31735
	R1.7	D22.3	P11	8.98328
	R1.8	D22.4	P45	17.3703
	R1.8	D22.4	P10	3.37814
	R1.9	D25.1	P45	19.0556
	R1.9	D25.1	P11	14.5937
	R1.10	D25.2	P10	9.78964
	R1.10	D25.2	P45	8.37316
	R1.10	D25.2	P9	4.36356
	R1.10	D25.2	P11	13.8561
	R1.11	D25.3	P9	22.735
	R1.12	D25.4	P10	31.7387
	R1.12	D25.4	P11	4.5874
R2	R2.1	D2.1	P2	30.7282
	R2.2	D2.2	P1	21.8466
	R2.2	D2.2	P2	17.4266
	R2.3	D2.3	P1	29.9397
	R2.3	D2.3	P2	9.58936
	R2.3	D2.3	P4	6.59646
	R2.4	D2.4	P1	29.9397
	R2.5	D16.1	P1	29.528
	R2.6	D16.2	P1	29.9391
	R2.6	D16.2	P2	4.38296
	R2.7	D16.3	P1	29.9398
	R2.7	D16.3	P4	8.9467
	R2.8	D16.4	P1	26.8279
	R2.8	D16.4	P2	22.9954
	R2.9	D31.1	P1	29.4398
	R2.9	D31.1	P15	10.4493
	R2.10	D31.2	P1	29.8432
	R2.10	D31.2	P2	8.75701
	R2.11	D31.3	P1	29.7524
	R2.11	D31.3	P2	7.97939
	R2.12	D31.4	P1	29.7928
R3	R3.1	D4.1	P12	17.0088
	R3.1	D4.1	P23	7.56439
	R3.2	D4.2	P12	30.4507
	R3.2	D4.2	P23	8.77555
	R3.3	D4.3	P12	30.9142
	R3.4	D4.4	P12	29.4357
	R3.5	D35.1	P12	20.1729
	R3.6	D35.2	P12	29.7136
	R3.6	D35.2	P10	3.30024
	R3.7	D35.3	P12	13.1697
	R3.7	D35.3	P28	2.32079
	R3.7	D35.3	P8	5.32535
	R3.8	D35.4	P12	18.558
R4	R4.1	D5.1	P14	4.21651
	R4.1	D5.1	P16	4.82056
	R4.2	D5.2	P16	13.6254
	R4.2	D5.2	P15	9.2476
	R4.3	D5.3	P15	26.8341
	R4.3	D5.3	P16	3.39396
	R4.4	D5.4	P16	27.2411
	R4.4	D5.4	P15	5.99979
	R4.5	D19.1	P16	10.189
	R4.5	D19.1	P15	13.2544
	R4.6	D19.2	P14	6.28951
	R4.6	D19.2	P16	2.5802
	R4.6	D19.2	P15	4.24719
	R4.7	D19.3	P16	17.1841
	R4.7	D19.3	P15	13.853
	R4.8	D19.4	P16	6.81496
	R4.8	D19.4	P15	7.36998
	R4.8	D19.4	P52	2.17584
R5	R5.1	D6.1	P19	26.5107
	R5.2	D6.2	P19	30.7475
	R5.3	D6.3	P19	31.021
	R5.4	D6.4	P19	31.0454
	R5.5	D34.1	P19	21.1395
	R5.6	D34.2	P19	29.689
	R5.7	D34.3	P19	19.8118
	R5.8	D34.4	P19	24.5793
	R5.9	D36.1	P19	15.5965
	R5.9	D36.1	P23	3.2328
	R5.10	D36.2	P19	28.1175
	R5.11	D36.3	P19	12.5323
	R5.12	D36.4	P19	29.1915
R6	R6.1	D7.1	P20	6.9729
	R6.1	D7.1	P15	3.07738
	R6.2	D7.2	P20	29.7831
	R6.2	D7.2	P1	3.33711
	R6.3	D7.3	P20	13.1178
	R6.4	D7.4	P20	19.005
	R6.4	D7.4	P21	4.34975
	R6.5	D24.1	P20	26.9055
	R6.5	D24.1	P3	4.11931
	R6.6	D24.2	P20	4.89089
	R6.8	D24.4	P20	27.041
	R6.8	D24.4	P3	13.534
R7	R7.1	D9.1	P25	29.0967
	R7.1	D9.1	P23	10.1178
	R7.1	D9.1	P1	8.14981
	R7.2	D9.2	P25	27.3639
	R7.2	D9.2	P23	19.3618
	R7.3	D9.3	P23	20.2872
	R7.3	D9.3	P25	19.7294
	R7.4	D9.4	P25	21.0178
	R7.4	D9.4	P23	19.2375
	R7.4	D9.4	P1	3.34451
	R7.5	D15.1	P23	21.8348
	R7.5	D15.1	P25	15.1321
	R7.6	D15.2	P25	32.1246
	R7.6	D15.2	P23	12.5007
	R7.6	D15.2	P24	3.70793
	R7.7	D15.3	P25	16.4422
	R7.7	D15.3	P1	12.6038
	R7.7	D15.3	P23	8.67075
	R7.8	D15.4	P25	19.7052
	R7.8	D15.4	P23	16.3576
	R7.8	D15.4	P24	7.1335
R8	R8.1	D10.1	P26	10.5107
	R8.1	D10.1	P27	5.34706
	R8.2	D10.2	P27	13.609
	R8.3	D10.3	P26	18.4852
	R8.3	D10.3	P27	8.90713
	R8.4	D10.4	P26	18.5234
	R8.4	D10.4	P27	4.97039
R9	R9.1	D13.1	P30	16.6125
	R9.1	D13.1	P33	14.8143
	R9.2	D13.2	P30	18.7308
	R9.2	D13.2	P33	3.22907
	R9.3	D13.3	P30	8.08437
	R9.3	D13.3	P14	4.3132
	R9.3	D13.3	P33	3.00935
	R9.4	D13.4	P30	28.2536
	R9.4	D13.4	P33	6.65297
	R9.4	D13.4	P35	2.19948
R10	R10.1	D14.1	P17	8.23021
	R10.2	D14.2	P50	6.51378
	R10.2	D14.2	P17	3.21011
	R10.3	D14.3	P17	4.81725
	R10.3	D14.3	P12	2.06939
	R10.4	D14.4	P34	13.5088
R11	R11.1	D17.1	P38	8.58672
	R11.2	D17.2	P38	30.9735
	R11.3	D17.3	P39	2.16203
	R11.4	D17.4	P38	32.5774
	R11.4	D17.4	P32	3.53511
R12	R12.1	D18.1	P45	13.0388
	R12.1	D18.1	P42	12.6221
	R12.1	D18.1	P40	7.00917
	R12.2	D18.2	P42	30.7189
	R12.3	D18.3	P42	25.9448
	R12.3	D18.3	P40	4.08267
	R12.3	D18.3	P10	2.48725
	R12.4	D18.4	P42	30.7222
	R12.4	D18.4	P40	6.556
R13	R13.1	D20.1	P35	29.2401
	R13.2	D20.2	P35	15.3604
	R13.2	D20.2	P1	2.50466
	R13.3	D20.3	P35	21.7099
	R13.4	D20.4	P32	16.387
	R13.4	D20.4	P35	11.5724
R14	R14.3	D29.3	P44	25.0003
	R14.4	D29.4	P44	24.6084
	R14.4	D29.4	P29	2.74173
M1	M1.1	D12.2	P38	8.58628
	M1.2	D23.1	P32	4.06322
	M1.3	D23.2	P1	2.885
	M1.4	D23.4	P42	9.64932
M2	M2.1	D8.4	P45	10.5188
	M2.1	D8.4	P30	3.88832
	M2.2	D11.3	P33	10.4926
	M2.3	D21.2	P30	7.57166
L1	L1.1	D32.1	P1	3.51649
	L1.2	D32.2	P1	2.15743
	L1.3	D32.3	P1	9.63515
	L1.4	D32.4	P1	5.01324
	L1.4	D32.4	P30	2.70336
	L1.5	D37.1	P1	7.50055
	L1.5	D37.1	P23	4.04607
	L1.6	D37.2	P1	29.4176
	L1.8	D37.4	P1	4.26045
L2	L2.1	D38.1	P1	2.44513
	L2.2	D38.2	P42	6.12481
	L2.3	D38.3	P1	3.7999
	L2.4	D38.4	P15	5.14934
L3	L3.1	D39.1	P1	4.29861
	L3.2	D39.2	P10	4.8642
	L3.3	D39.3	P1	3.7407
	L3.3	D39.3	P15	11.0603
	L3.4	D39.4	P16	5.19074
L4	L4.1	D40.1	P20	16.8257
	L4.1	D40.1	P1	8.07113
	L4.1	D40.1	P15	10.9198
L5	L5.1	D41.1	P42	2.24473
	L5.3	D41.3	P45	20.7663
